# Supplementary material for: The microbiome, resistome, and their co-evolution in sewage at a hospital for infectious diseases in Shanghai, China
Source: Microbiol Spectr. 2023 Dec 22;12(2):e03900-23. doi: 10.1128/spectrum.03900-23 (PMC10846037; doi:10.1128/spectrum.03900-23)
Supplement: Supplemental tables — Table S1 to S3. [file spectrum.03900-23-s0002.xlsx]

## Sheet: Table S1
Table S1 Summary of raw data.
Samples	group1 (time)	group2 (site)	Insert Size (bp)	Read length (bp)	Raw reads	Clean reads	Percent in raw reads	Number of Contigs	Number of ORFs	ARGs (e-value≤ 10-10, similarity ≥ 80% and coverage ≥ 70% )
1_IMB1	2021-06-03	IMB1	300	150	16148701	15146227	0.937922	4126	11060	56
1_IMB2	2021-06-03	IMB2	300	150	29739075	21111964	0.709907	37206	113988	85
1_IMB3	2021-06-03	IMB3	300	150	22353085	17419716	0.779298	33289	110043	90
1_IMB4	2021-06-03	IMB4	300	150	60123040	57324378	0.953451	31683	91387	136
1_SB	2021-06-03	SB	300	150	112320329	104330130	0.928862	94991	328716	154
1_OB	2021-06-03	OB	300	150	22323310	17754946	0.795355	35203	132863	45
1_LAB	2021-06-03	LAB	300	150	12617981	9718766	0.770231	4278	12078	1
1_SD	2021-06-03	SD	300	150	10172955	9513850	0.93521	2445	7363	21
1_TBB	2021-06-03	TB	300	150	10258631	9589864	0.934809	3055	7653	42
2_IMB1	2021-08-20	IMB1	300	150	17149954	10481917	0.611192	18944	58587	43
2_IMB2	2021-08-20	IMB2	300	150	14264722	10770014	0.75501	20505	68990	174
2_IMB3	2021-08-20	IMB3	300	150	18334078	13205337	0.720262	31189	94840	154
2_IMB4	2021-08-20	IMB4	300	150	19765680	12725927	0.64384	22933	72737	132
2_SB	2021-08-20	SB	300	150	16607995	13347124	0.803657	27313	80928	85
2_OB	2021-08-20	OB	300	150	20467723	14039480	0.685933	37990	111774	184
2_LAB	2021-08-20	LAB	300	150	18085120	14286437	0.789955	22810	91097	88
2_HWTP	2021-08-20	HWTP	300	150	20893226	14650148	0.701191	30183	92678	90
2_SD	2021-08-20	SD	300	150	19306171	14923181	0.772975	30415	98318	196
2_TBB	2021-08-20	TB	300	150	14105748	11094752	0.786541	9312	31468	28
3_IMB1	2021-11-02	IMB1	300	150	25152453	22965077	0.913035	45106	146767	194
3_IMB2	2021-11-02	IMB2	300	150	26603912	24288445	0.912965	58025	187620	97
3_IMB3	2021-11-02	IMB3	300	150	26405393	24511675	0.928283	42235	161452	93
3_IMB4	2021-11-02	IMB4	300	150	20481445	18564920	0.906426	31789	123167	207
3_SB	2021-11-02	SB	300	150	20746041	19141108	0.922639	23604	82917	95
3_OB	2021-11-02	OB	300	150	32454043	30641835	0.944161	46631	150488	160
3_LAB	2021-11-02	LAB	300	150	22812083	21118866	0.925775	33744	134807	51
3_HWTP	2021-11-02	HWTP	300	150	19915232	18376212	0.922721	21185	76947	174
3_SD	2021-11-02	SD	300	150	23011751	21290153	0.925186	22210	81137	164
3_TBB	2021-11-02	TB	300	150	20923248	19492731	0.93163	45265	159002	118
4_IMB1	2021-12-13	IMB1	300	150	24694511	13154312	0.532682	28162	76475	76
4_IMB2	2021-12-13	IMB2	300	150	25216445	5974326	0.236922	5670	19468	31
4_IMB3	2021-12-13	IMB3	300	150	19749754	12830270	0.649642	22622	70985	62
4_IMB4	2021-12-13	IMB4	300	150	23819907	18714433	0.785664	33235	108313	139
4_SB	2021-12-13	SB	300	150	12519521	8631779	0.689466	16152	59222	76
4_OB	2021-12-13	OB	300	150	38614568	25369495	0.656993	48966	160514	122
4_LAB	2021-12-13	LAB	300	150	16259413	14945261	0.919176	36860	110177	79
4_SD	2021-12-13	SD	300	150	19758076	13815282	0.699222	13101	46975	51
4_TBB	2021-12-13	TB	300	150	26111654	15817369	0.605759	23893	91918	73
5_IMB3	2022-02-15	IMB3	300	150	17885493	16673923	0.93226	41347	121170	174
5_IMB4	2022-02-15	IMB4	300	150	16054377	14998575	0.934236	23879	87786	228
5_SB	2022-02-15	SB	300	150	15817145	14612164	0.923818	35725	115562	94
5_SD	2022-02-15	SD	300	150	17605806	15798059	0.897321	33527	94422	168
Sum								1230803	4083859	4530
SB:Surgery building; OB: Outpatient building; IMB: Internal Medicine building; SD: Staff dormitory; LAB: Laboratory Animal building; HWTP: Hospital wastewater treatment plant; TB: Tuberculosis building.

## Sheet: Table S2
Table S2 MAGs recovered from samples after quality assessment (quality index>50) and dereplication
MAG ID	Number of contigs	Longest contig	Genome Size (bp)	GC (%)	N50	Completeness (%)	Contamination (%)	Quality index	carring ARGs	Taxonomy from GTDB
MAG1	641	26286	2773593	65.7378	5108	75.3571	3.12043	59.755	yes	d__Bacteria;p__Proteobacteria;c__Alphaproteobacteria;o__Sphingomonadales;f__Sphingomonadaceae;g__Novosphingobium
MAG2	354	17610	1302586	41.9848	4217	81.3679	0.471698	79.0094		d__Bacteria;p__Firmicutes;c__Bacilli;o__Erysipelotrichales;f__Erysipelotrichaceae;g__UBA2212
MAG3	261	39124	2147824	47.6658	11066	58.9655	1.72414	50.3448		d__Bacteria;p__Bacteroidota;c__Bacteroidia;o__Bacteroidales;f__Bacteroidaceae;g__Prevotella;s__Prevotella
MAG4	224	46223	2097683	47.7404	13860	95.7317	0.304878	94.2073		d__Bacteria;p__Proteobacteria;c__Gammaproteobacteria;o__Thiomicrospirales;f__Thiomicrospiraceae;g__GCA-002282575;s__sp900313215
MAG5	517	21189	2344948	50.6363	5245	73.2239	0.0464684	72.9915		d__Bacteria;p__Bacteroidota;c__Bacteroidia;o__Bacteroidales;f__Bacteroidaceae;g__Paraprevotella;s__Paraprevotella clara
MAG6	456	8282	1138928	60.6086	2516	54.4671	0	54.4671		d__Bacteria;p__Verrucomicrobiota;c__Verrucomicrobiae;o__Verrucomicrobiales;f__Akkermansiaceae;g__Akkermansia;s__Akkermansia muciniphila_B
MAG7	528	17126	1711318	56.3389	3523	64.4165	0.42735	62.2797	yes	d__Bacteria;p__Proteobacteria;c__Gammaproteobacteria;o__Burkholderiales;f__Neisseriaceae;g__Neisseria;s__Neisseria suis
MAG8	427	27787	2034499	61.563	6148	85.3039	0.442177	83.093		d__Bacteria;p__Firmicutes_A;c__Clostridia;o__Oscillospirales;f__Ruminococcaceae;g__Gemmiger;s__Gemmiger formicilis
MAG9	270	42773	2461104	46.1598	13277	80.1596	4.61754	57.0719		d__Bacteria;p__Bacteroidota;c__Bacteroidia;o__Bacteroidales;f__Bacteroidaceae;g__Phocaeicola;s__Phocaeicola plebeius_A
MAG10	274	41321	2683858	50.6157	12721	94.7534	1.4317	87.5949		d__Bacteria;p__Bacteroidota;c__Bacteroidia;o__Bacteroidales;f__Bacteroidaceae;g__Prevotella;s__Prevotella sp002265625
MAG11	269	25721	1603543	45.2176	7850	89.073	0.559284	86.2766		d__Bacteria;p__Firmicutes_A;c__Clostridia;o__Oscillospirales;f__Acutalibacteraceae;g__Fimenecus;s__Fimenecus sp000432435
MAG12	471	43519	3779521	70.4116	12668	74.1379	1.72414	65.5172		d__Bacteria;p__Proteobacteria;c__Gammaproteobacteria;o__Burkholderiales;f__Burkholderiaceae;g__Ideonella
MAG13	727	16611	2779002	55.9413	4308	70.8226	3.4188	53.7286		d__Bacteria;p__Acidobacteriota;c__Blastocatellia;o__Pyrinomonadales;f__Pyrinomonadaceae;g__OLB17
MAG14	88	56009	839030	49.7593	12450	67.5089	0	67.5089		d__Bacteria;p__Patescibacteria;c__Saccharimonadia;o__Saccharimonadales;f__UBA1547
MAG15	236	134036	2897394	70.3484	19508	94.1598	2.10385	83.6405		d__Bacteria;p__Proteobacteria;c__Alphaproteobacteria;o__Sphingomonadales;f__Sphingomonadaceae;g__Novosphingobium
MAG16	369	9869	1062050	58.1316	3011	59.5417	0.666667	56.2083		d__Bacteria;p__Proteobacteria;c__Gammaproteobacteria;o__Burkholderiales;f__Burkholderiaceae;g__Duodenibacillus;s__Duodenibacillus massiliensis
MAG17	468	32318	2055284	43.2356	5452	89.8802	1.35266	83.1169	yes	d__Bacteria;p__Firmicutes_A;c__Clostridia;o__Lachnospirales;f__Lachnospiraceae;g__Agathobacter;s__Agathobacter rectalis
MAG18	425	22032	1522085	28.7197	4252	90.9892	1.21951	84.8916		d__Bacteria;p__Proteobacteria;c__Gammaproteobacteria;o__Enterobacterales;f__Aeromonadaceae;g__Tolumonas
MAG19	119	65996	1901543	48.4088	25955	62.0592	0	62.0592	yes	d__Bacteria;p__Acidobacteriota;c__Holophagae;o__Holophagales;f__Holophagaceae;g__Holophaga
MAG20	529	22726	2353219	70.7745	5479	90.8594	2.61159	77.8015		d__Bacteria;p__Firmicutes_A;c__Clostridia;o__Oscillospirales;f__Acutalibacteraceae;g__Eubacterium_R;s__Eubacterium_R sp000433975
MAG21	366	15046	1249440	45.0542	3932	74.203	0	74.203		d__Bacteria;p__Fibrobacterota;c__Fibrobacteria;o__Fibrobacterales;f__Fibrobacteraceae
MAG22	180	91044	2849449	54.9857	23373	98.8365	1.64835	90.5947		d__Bacteria;p__Proteobacteria;c__Gammaproteobacteria;o__Burkholderiales;f__Rhodocyclaceae;g__Azonexus;s__Azonexus sp016790885
MAG23	393	62184	3127629	63.266	12375	88.3927	2.14083	77.6886		d__Bacteria;p__Proteobacteria;c__Gammaproteobacteria;o__Burkholderiales;f__Burkholderiaceae;g__Sphaerotilus;s__Sphaerotilus sulfidivorans
MAG24	322	105690	3673839	70.4777	16330	87.472	2.12617	76.8412		d__Bacteria;p__Proteobacteria;c__Gammaproteobacteria;o__Burkholderiales;f__Rhodocyclaceae
MAG25	208	87239	3207542	65.9568	32683	90.989	1.99669	81.0055		d__Bacteria;p__Proteobacteria;c__Gammaproteobacteria;o__Pseudomonadales;f__Pseudomonadaceae;g__Pseudomonas_E;s__Pseudomonas_E alcaligenes
MAG26	145	144950	3992193	65.9204	47541	94.6374	1.55795	86.8477	yes	d__Bacteria;p__Proteobacteria;c__Gammaproteobacteria;o__Burkholderiales;f__Rhodocyclaceae;g__Niveibacterium
MAG27	294	140881	3909809	60.6149	28270	75.3448	1.72414	66.7241	yes	d__Bacteria;p__Bacteroidota;c__Bacteroidia;o__Flavobacteriales;f__Flavobacteriaceae
MAG28	425	11933	1294976	37.707	3161	63.5656	0.259128	62.27		d__Bacteria;p__Bacteroidota;c__Bacteroidia;o__Bacteroidales;f__Bacteroidaceae;g__Bacteroides;s__Bacteroides graminisolvens
MAG29	459	31465	2665960	42.7256	8238	83.5036	5.46822	56.1626	yes	d__Bacteria;p__Proteobacteria;c__Gammaproteobacteria;o__Burkholderiales;f__Burkholderiaceae;g__JAAFIP01
MAG30	155	63798	1981860	54.7533	22448	94.6359	1.80685	85.6016		d__Bacteria;p__Firmicutes_A;c__Clostridia;o__Oscillospirales;f__Ruminococcaceae;g__Faecalibacterium;s__Faecalibacterium prausnitzii_G
MAG31	387	27236	1610958	60.7469	4859	80.0885	1.83248	70.9261		d__Bacteria;p__Proteobacteria;c__Gammaproteobacteria;o__Burkholderiales;f__Rhodocyclaceae;g__Thauera;s__Thauera phenylacetica
MAG32	553	33186	3320681	69.9683	8040	82.9159	4.33174	61.2572	yes	d__Bacteria;p__Campylobacterota;c__Campylobacteria;o__Campylobacterales;f__Arcobacteraceae;g__Aliarcobacter;s__Aliarcobacter cryaerophilus_A
MAG33	538	29362	2728861	62.5786	6838	75.01	2.83798	60.8201	yes	d__Bacteria;p__Proteobacteria;c__Gammaproteobacteria;o__Burkholderiales;f__Burkholderiaceae;g__Acidovorax_C
MAG34	230	52677	2439637	71.5859	15309	68.2759	2.58621	55.3448		d__Bacteria;p__Proteobacteria;c__Gammaproteobacteria;o__Xanthomonadales;f__Xanthomonadaceae;g__Lysobacter;s__Lysobacter thermophilus
MAG35	465	23325	1487527	33.3224	3506	81.0644	1.26582	74.7353		d__Bacteria;p__Firmicutes_C;c__Negativicutes;o__Selenomonadales;f__Selenomonadaceae;g__Megamonas;s__Megamonas funiformis
MAG36	568	28732	3506432	68.5302	8410	86.1638	1.64835	77.9221		d__Bacteria;p__Fibrobacterota;c__Fibrobacteria;o__UBA5070;f__UBA5070
MAG37	410	35898	2474124	60.4068	7571	85.6784	1.94979	75.9295		d__Bacteria;p__Bacteroidota;c__Bacteroidia;o__Bacteroidales;f__Rikenellaceae;g__Alistipes;s__Alistipes onderdonkii
MAG38	556	32969	3465014	60.9784	7936	95.9895	0.723208	92.3734		d__Bacteria;p__Desulfobacterota_I;c__Desulfovibrionia;o__Desulfovibrionales;f__Desulfovibrionaceae;g__Bilophila;s__Bilophila wadsworthia
MAG39	318	80881	3566094	69.8172	18294	91.378	2.02492	81.2534	yes	d__Bacteria;p__Proteobacteria;c__Gammaproteobacteria;o__Burkholderiales;f__Burkholderiaceae;g__Aquabacterium
MAG40	159	126167	1928509	55.8045	18884	93.3494	1.20192	87.3397		d__Bacteria;p__Bacteroidota;c__Bacteroidia;o__Bacteroidales;f__Rikenellaceae;g__Alistipes;s__Alistipes putredinis
MAG41	462	17646	2054946	64.8021	5569	89.2012	1.77515	80.3254		d__Bacteria;p__Desulfobacterota_I;c__Desulfovibrionia;o__Desulfovibrionales;f__Desulfovibrionaceae;g__Desulfovibrio;s__Desulfovibrio sp900556755
MAG42	389	26955	1347131	58.8114	3766	77.1944	2.65625	63.9132		d__Bacteria;p__Proteobacteria;c__Gammaproteobacteria;o__Burkholderiales;f__Burkholderiaceae;g__Mesosutterella;s__Mesosutterella multiformis
MAG43	544	14411	1767696	33.788	3597	73.2266	0.976166	68.3457		d__Bacteria;p__Bacteroidota;c__Bacteroidia;o__Flavobacteriales;f__Weeksellaceae;g__Cloacibacterium;s__Cloacibacterium normanense
MAG44	447	38951	3266516	52.6935	9650	93.4783	0.271739	92.1196	yes	d__Bacteria;p__Proteobacteria;c__Gammaproteobacteria;o__Enterobacterales;f__Enterobacteriaceae;g__Morganella;s__Morganella morganii
MAG45	540	23704	2482680	42.2461	5379	70.6805	0	70.6805		d__Bacteria;p__Firmicutes_A;c__Clostridia;o__Lachnospirales;f__Lachnospiraceae;g__Blautia_A;s__Blautia_A wexlerae
MAG46	566	32710	3411304	46.481	7373	89.3521	1.15385	83.5829		d__Bacteria;p__Bacteroidota;c__Bacteroidia;o__Bacteroidales;f__Tannerellaceae;g__Parabacteroides;s__Parabacteroides distasonis
MAG47	160	32318	1218370	42.5565	11318	61.5376	0.748503	57.7951		d__Bacteria;p__Firmicutes_C;c__Negativicutes;o__Acidaminococcales;f__Acidaminococcaceae;g__Phascolarctobacterium;s__Phascolarctobacterium faecium
MAG48	42	390630	3466877	67.2078	147411	97.7414	0.0292056	97.5954		d__Bacteria;p__Proteobacteria;c__Gammaproteobacteria;o__Burkholderiales;f__Burkholderiaceae;g__Malikia;s__Malikia granosa
MAG49	438	30645	2745851	39.5841	8623	94.8522	1.26875	88.5085	yes	d__Bacteria;p__Proteobacteria;c__Gammaproteobacteria;o__Pseudomonadales;f__Moraxellaceae;g__Acinetobacter;s__Acinetobacter sp002165255
MAG50	80	35549	640308	44.7947	10327	50	0	50		d__Bacteria;p__Firmicutes_C;c__Negativicutes;o__Veillonellales;f__Dialisteraceae;g__Dialister;s__Dialister hominis
MAG51	822	20535	3323113	52.2344	4779	74.4642	1.36684	67.63		d__Bacteria;p__Proteobacteria;c__Gammaproteobacteria;o__Enterobacterales;f__Alteromonadaceae;g__Pararheinheimera
MAG52	410	7921	1109794	54.5588	2789	55.5998	0.980392	50.6978		d__Archaea;p__Halobacteriota;c__Methanosarcinia;o__Methanotrichales;f__Methanotrichaceae;g__Methanothrix;s__Methanothrix soehngenii
MAG53	593	25369	2914516	51.5042	6237	89.5916	3.26149	73.2841		d__Bacteria;p__Proteobacteria;c__Gammaproteobacteria;o__Thiotrichales;f__Thiotrichaceae;g__Thiothrix;s__Thiothrix unzii
MAG54	72	115417	1447631	56.2896	41967	85.5582	0.323728	83.9395	yes	d__Bacteria;p__Proteobacteria;c__Gammaproteobacteria;o__Burkholderiales;f__Rhodocyclaceae;g__Fluviibacter
MAG55	233	111829	2578370	48.1521	17412	96.2162	0	96.2162	yes	d__Bacteria;p__Proteobacteria;c__Gammaproteobacteria;o__Enterobacterales;f__Aeromonadaceae;g__Tolumonas;s__Tolumonas sp008015085
MAG56	360	38318	2182282	61.3997	7716	85.4245	1.47059	78.0716		d__Bacteria;p__Proteobacteria;c__Gammaproteobacteria;o__Burkholderiales;f__Burkholderiaceae;g__Comamonas;s__Comamonas denitrificans_A
MAG57	560	38660	3112214	56.963	7246	87.6689	0.46729	85.3324		d__Bacteria;p__Proteobacteria;c__Gammaproteobacteria;o__Burkholderiales;f__Burkholderiaceae;g__UBA2334
MAG58	445	10655	1351915	57.6172	3227	63.2908	0	63.2908		d__Bacteria;p__Verrucomicrobiota;c__Verrucomicrobiae;o__Verrucomicrobiales;f__Akkermansiaceae;g__Akkermansia;s__Akkermansia muciniphila
MAG59	173	52457	2103888	48.1833	16640	57.5862	0	57.5862		d__Bacteria;p__Bacteroidota;c__Bacteroidia;o__Bacteroidales;f__Bacteroidaceae;g__Bacteroides;s__Bacteroides stercoris
MAG60	91	560830	6444884	66.3878	105997	98.9472	1.43644	91.765	yes	d__Bacteria;p__Proteobacteria;c__Gammaproteobacteria;o__Pseudomonadales;f__Pseudomonadaceae;g__Pseudomonas;s__Pseudomonas aeruginosa
MAG61	359	14766	1353736	41.3222	4375	67.7778	0	67.7778		d__Bacteria;p__Bacteroidota;c__Bacteroidia;o__Bacteroidales;f__UBA932;g__Bact-08
MAG62	337	44242	2435585	44.0473	9293	82.9103	1.2963	76.4288		d__Bacteria;p__Bacteroidota;c__Bacteroidia;o__Bacteroidales;f__Bacteroidaceae;g__Prevotella;s__Prevotella sp000436915
MAG63	301	31869	1625972	56.196	6834	78.0486	0.434783	75.8746		d__Bacteria;p__Proteobacteria;c__Alphaproteobacteria;o__UBA9219;f__UBA9219;g__UBA8914
MAG64	634	19499	2209441	63.3722	3958	74.21	2.23714	63.0243		d__Bacteria;p__Firmicutes_A;c__Clostridia;o__Oscillospirales;f__Oscillospiraceae;g__Flavonifractor;s__Flavonifractor plautii
MAG65	294	90350	3154641	70.5273	21736	91.3239	0.706806	87.7898		d__Bacteria;p__Actinobacteriota;c__Actinomycetia;o__Propionibacteriales;f__Propionibacteriaceae;g__Arachnia
MAG66	197	74970	2821057	37.7792	24723	99.6255	0.124844	99.0012	yes	d__Bacteria;p__Firmicutes;c__Bacilli;o__Lactobacillales;f__Enterococcaceae;g__Enterococcus_B;s__Enterococcus_B faecium
MAG67	316	70919	3459452	56.6459	16738	93.0886	2.38095	81.1839		d__Bacteria;p__Desulfobacterota;c__Desulfobulbia;o__Desulfobulbales;f__Desulfobulbaceae;g__Desulfobulbus
MAG68	163	48776	1830128	60.4245	20198	87.6728	1.58986	79.7235		d__Bacteria;p__Actinobacteriota;c__Actinomycetia;o__Actinomycetales;f__Bifidobacteriaceae;g__Bifidobacterium;s__Bifidobacterium longum
MAG69	295	37144	1761250	40.2587	7187	86.1141	0.40858	84.0712	yes	d__Bacteria;p__Firmicutes;c__Bacilli;o__Lactobacillales;f__Streptococcaceae;g__Streptococcus;s__Streptococcus parasuis
MAG70	310	36955	2164339	51.5434	8589	95.6484	0.560748	92.8446		d__Bacteria;p__Firmicutes_C;c__Negativicutes;o__Selenomonadales;f__Selenomonadaceae;g__Selenomonas_A;s__Selenomonas_A sp018052705
MAG71	544	17426	2527131	68.7343	5594	70.0876	0.0740192	69.7175		d__Bacteria;p__Actinobacteriota;c__Actinomycetia;o__Propionibacteriales;f__Propionibacteriaceae;g__Micropruina;s__Micropruina glycogenica
MAG72	16	161140	1026603	50.5066	87653	68.5185	0.925926	63.8889		d__Bacteria;p__Patescibacteria;c__Saccharimonadia;o__Saccharimonadales;f__Saccharimonadaceae;g__Saccharimonas
MAG73	158	79573	1896433	59.6159	20503	91.1476	1.79128	82.1913		d__Bacteria;p__Proteobacteria;c__Gammaproteobacteria;o__Burkholderiales;f__Burkholderiaceae;g__Brachymonas;s__Brachymonas sp018054915
MAG74	159	111609	3083213	45.193	32821	69.1925	3.11855	53.5998		d__Bacteria;p__Bacteroidota;c__Bacteroidia;o__Bacteroidales;f__Bacteroidaceae;g__Bacteroides;s__Bacteroides fragilis
MAG75	148	96213	3163337	71.3896	35703	96.8912	3.23834	80.6995	yes	d__Bacteria;p__Actinobacteriota;c__Actinomycetia;o__Propionibacteriales;f__Propionibacteriaceae;g__Brevilactibacter;s__Brevilactibacter sp014164685
MAG76	281	43534	2288119	67.8683	10780	78.9637	1.59758	70.9758		d__Bacteria;p__Actinobacteriota;c__Actinomycetia;o__Propionibacteriales;f__Propionibacteriaceae;g__Propionicimonas
MAG77	413	59381	2481354	55.8994	8037	88.1884	4.00276	68.1746		d__Bacteria;p__Proteobacteria;c__Gammaproteobacteria;o__Burkholderiales;f__Burkholderiaceae;g__Sutterella;s__Sutterella wadsworthensis
MAG78	438	16386	1641144	43.5514	4249	60.5263	0	60.5263		d__Bacteria;p__Firmicutes_A;c__Clostridia;o__Lachnospirales;f__Lachnospiraceae;g__Lachnospira;s__Lachnospira sp000437735
MAG79	494	31513	2792872	59.1728	6924	91.179	0.438308	88.9875	yes	d__Bacteria;p__Desulfobacterota_I;c__Desulfovibrionia;o__Desulfovibrionales;f__Desulfovibrionaceae;g__Desulfovibrio
MAG80	19	162198	880544	46.4574	74705	62.5356	0	62.5356		d__Bacteria;p__Patescibacteria;c__Saccharimonadia;o__Saccharimonadales;f__Saccharimonadaceae;g__Saccharimonas
MAG81	689	10928	1879796	67.3019	2851	54.7572	0.595238	51.781		d__Bacteria;p__Desulfobacterota;c__Desulfobulbia;o__Desulfobulbales;f__Desulfobulbaceae;g__Desulfobulbus;s__Desulfobulbus sp017998195
MAG82	325	33691	2048580	70.6486	7627	76.7776	0.52356	74.1598		d__Bacteria;p__Actinobacteriota;c__Actinomycetia;o__Propionibacteriales;f__Propionibacteriaceae;g__Arachnia
MAG83	594	32918	3963479	56.4345	8874	61.2069	1.72414	52.5862	yes	d__Bacteria;p__Proteobacteria;c__Gammaproteobacteria;o__Enterobacterales;f__Enterobacteriaceae;g__Enterobacter;s__Enterobacter hormaechei_A
MAG84	583	9456	1826045	41.0613	3446	66.5054	0.806452	62.4731		d__Bacteria;p__Bacteroidota;c__Bacteroidia;o__Bacteroidales;f__Paludibacteraceae;g__Paludibacter
MAG85	302	21018	1489142	52.9207	5521	62.1945	0.188679	61.2511		d__Bacteria;p__Bacteroidota;c__Bacteroidia;o__Bacteroidales;f__Muribaculaceae;g__Limisoma;s__Limisoma sp000437795
MAG86	419	18737	1537712	51.2025	4035	70.3975	1.20535	64.3707		d__Bacteria;p__Desulfobacterota_I;c__Desulfovibrionia;o__Desulfovibrionales;f__Desulfovibrionaceae;g__RGIG1962
MAG87	498	34893	2788373	72.2686	6801	82.1225	2.31962	70.5243		d__Bacteria;p__Actinobacteriota;c__Actinomycetia;o__Actinomycetales;f__Microbacteriaceae;g__Microbacterium
MAG88	308	29291	1343494	60.5992	5018	73.3871	0.921659	68.7788		d__Bacteria;p__Actinobacteriota;c__Coriobacteriia;o__Coriobacteriales;f__Coriobacteriaceae;g__Collinsella;s__Collinsella sp003459245
MAG89	302	14700	1243961	50.1523	4607	79.0918	0.598802	76.0978		d__Bacteria;p__Firmicutes_C;c__Negativicutes;o__Acidaminococcales;f__Acidaminococcaceae;g__Phascolarctobacterium_A;s__Phascolarctobacterium_A succinatutens
MAG90	282	97738	3847609	62.5763	23181	91.3399	0.292398	89.8779	yes	d__Bacteria;p__Proteobacteria;c__Gammaproteobacteria;o__Enterobacterales;f__Aeromonadaceae;g__Aeromonas;s__Aeromonas caviae
MAG91	270	57682	2491799	44.1803	16079	92.0078	0.682261	88.5965		d__Bacteria;p__Firmicutes_A;c__Clostridia;o__Lachnospirales;f__Lachnospiraceae;g__Ruminococcus_B;s__Ruminococcus_B gnavus
MAG92	184	111134	2865406	57.495	25761	97.1713	0.747863	93.432		d__Bacteria;p__Proteobacteria;c__Gammaproteobacteria;o__Burkholderiales;f__Chitinibacteraceae
MAG93	241	47700	1836680	56.9043	10613	86.2817	4.02778	66.1429		d__Bacteria;p__Actinobacteriota;c__Actinomycetia;o__Actinomycetales;f__Bifidobacteriaceae;g__Bifidobacterium;s__Bifidobacterium pseudocatenulatum
MAG94	604	36823	2988530	68.6031	6263	82.4648	2.53951	69.7672		d__Bacteria;p__Proteobacteria;c__Gammaproteobacteria;o__Xanthomonadales;f__Xanthomonadaceae;g__Pseudoxanthomonas_A;s__Pseudoxanthomonas_A mexicana
MAG95	320	33146	1861173	43.022	7969	88.5054	0.813008	84.4403		d__Bacteria;p__Campylobacterota;c__Campylobacteria;o__Campylobacterales;f__UBA6016;g__UBA6016
MAG96	286	20002	1287150	55.7109	5148	77.2371	0.671141	73.8814		d__Bacteria;p__Firmicutes_A;c__Clostridia;o__Oscillospirales;f__Acutalibacteraceae;g__CAG-217;s__CAG-217 sp000436335
MAG97	477	28377	2264548	48.5927	5712	74.789	4.42489	52.6646		d__Bacteria;p__Firmicutes_A;c__Clostridia;o__Lachnospirales;f__Lachnospiraceae;g__Acetatifactor;s__Acetatifactor sp900066565
MAG98	359	45407	2340885	38.0354	9522	94.4099	0.846154	90.1792		d__Bacteria;p__Campylobacterota;c__Campylobacteria;o__Campylobacterales;f__Sulfurospirillaceae;g__Sulfurospirillum;s__Sulfurospirillum sp001548035
MAG99	395	14742	1333047	38.5432	3627	71.4793	0.223714	70.3607		d__Bacteria;p__Firmicutes_A;c__Clostridia;o__Lachnospirales;f__Lachnospiraceae;g__Anaerostipes;s__Anaerostipes hadrus
MAG100	118	40564	877766	49.937	9056	50.3452	0	50.3452		d__Bacteria;p__Firmicutes_C;c__Negativicutes;o__Veillonellales;f__Dialisteraceae;g__Dialister;s__Dialister hominis
MAG101	211	46758	2194272	63.2369	18057	92.1928	5.31874	65.5991		d__Bacteria;p__Actinobacteriota;c__Actinomycetia;o__Actinomycetales;f__Bifidobacteriaceae;g__Bifidobacterium;s__Bifidobacterium bifidum
MAG102	146	62992	1647726	59.9707	19702	81.6793	1.74242	72.9672		d__Bacteria;p__Actinobacteriota;c__Actinomycetia;o__Actinomycetales;f__Bifidobacteriaceae;g__Bifidobacterium;s__Bifidobacterium adolescentis
MAG103	173	58136	1833317	54.9108	18468	50	0	50		d__Bacteria;p__Proteobacteria;c__Gammaproteobacteria;o__Enterobacterales;f__Aeromonadaceae;g__JAGOXX01
MAG104	30	119561	1065824	43.9697	65697	68.9815	0	68.9815		d__Bacteria;p__Patescibacteria;c__Saccharimonadia;o__Saccharimonadales;f__CAIOMD01
MAG105	237	73497	3352983	63.218	22066	94.4444	0.854701	90.1709		d__Bacteria;p__Proteobacteria;c__Gammaproteobacteria;o__Burkholderiales;f__Aquaspirillaceae;g__Rivicola;s__Rivicola pingtungensis
MAG106	45	74459	850252	51.3612	28759	61.6809	1.28205	55.2707		d__Bacteria;p__Patescibacteria;c__Saccharimonadia;o__Saccharimonadales;f__UBA1020;g__UBA1020
MAG107	114	34097	896730	46.003	9879	62.2306	1.85185	52.9714		d__Bacteria;p__Patescibacteria;c__Saccharimonadia;o__Saccharimonadales
MAG108	385	51843	2554490	69.5508	9212	94.4586	1.44841	87.2166		d__Bacteria;p__Actinobacteriota;c__Actinomycetia;o__Mycobacteriales;f__Mycobacteriaceae;g__Corynebacterium;s__Corynebacterium sp012837295
MAG109	262	22662	1122291	40.2172	4869	77.3936	0.70922	73.8475		d__Bacteria;p__Firmicutes_A;c__Clostridia;o__Saccharofermentanales;f__Saccharofermentanaceae;g__Saccharofermentans;s__Saccharofermentans sp012728275
MAG110	102	125637	2529368	60.9916	40107	97.4688	0.0584112	97.1768	yes	d__Bacteria;p__Proteobacteria;c__Gammaproteobacteria;o__Burkholderiales;f__Burkholderiaceae;g__Macromonas
MAG111	366	33028	1670678	58.205	5564	69.8052	1.78571	60.8766		d__Bacteria;p__Firmicutes_A;c__Clostridia;o__Oscillospirales;f__Ruminococcaceae;g__Faecalibacterium;s__Faecalibacterium prausnitzii_D
MAG112	363	35980	1950371	45.383	6697	84.6865	1.16667	78.8531		d__Bacteria;p__Campylobacterota;c__Campylobacteria;o__Campylobacterales;f__Sulfurospirillaceae;g__Sulfurospirillum;s__Sulfurospirillum cavolei
MAG113	222	88111	3609193	68.6889	25019	75	1.72414	66.3793		d__Bacteria;p__Proteobacteria;c__Gammaproteobacteria;o__Burkholderiales;f__Burkholderiaceae;g__Inhella
MAG114	490	23189	2236430	43.9561	5462	55.8777	0.783699	51.9592		d__Bacteria;p__Bacteroidota;c__Bacteroidia;o__Bacteroidales;f__Bacteroidaceae;g__Prevotella
MAG115	364	75685	3916410	51.3328	17517	92.0971	1.18912	86.1514	yes	d__Bacteria;p__Proteobacteria;c__Gammaproteobacteria;o__Enterobacterales;f__Enterobacteriaceae;g__Escherichia;s__Escherichia coli
MAG116	636	17300	2626213	38.0954	4937	62.2257	1.19122	56.2696	yes	d__Bacteria;p__Bacteroidota;c__Bacteroidia;o__Bacteroidales;f__Bacteroidaceae;g__Prevotella;s__Prevotella sp018054505
MAG117	262	57508	1799901	55.7772	9758	94.6761	0	94.6761		d__Bacteria;p__Firmicutes_C;c__Negativicutes;o__Veillonellales;f__Megasphaeraceae;g__Megasphaera;s__Megasphaera sp000417505
MAG118	225	53502	2093376	46.0034	12739	80.2479	0	80.2479		d__Bacteria;p__Firmicutes_A;c__Clostridia;o__Lachnospirales;f__Lachnospiraceae;g__Blautia_A;s__Blautia_A massiliensis
MAG119	227	36817	1656501	40.3744	10972	94.2116	0	94.2116		d__Bacteria;p__Firmicutes_C;c__Negativicutes;o__Veillonellales;f__Veillonellaceae;g__Veillonella;s__Veillonella sp009929605
MAG120	281	39405	2378247	49.5249	12581	94.3176	2.68987	80.8682		d__Bacteria;p__Firmicutes_A;c__Clostridia;o__Lachnospirales;f__Lachnospiraceae;g__Fusicatenibacter;s__Fusicatenibacter saccharivorans
MAG121	185	126425	4126354	66.7368	37314	98.5386	0.293985	97.0686		d__Bacteria;p__Proteobacteria;c__Alphaproteobacteria;o__Rhodospirillales;f__Magnetospirillaceae;g__Magnetospirillum
MAG122	287	26469	1534035	62.8129	6864	64.2757	1.80685	55.2414		d__Bacteria;p__Firmicutes_C;c__Negativicutes;o__Selenomonadales;f__Selenomonadaceae;g__Selenomonas_C
MAG123	51	247310	4364292	52.1459	124742	84.4828	0.862069	80.1724		d__Bacteria;p__Proteobacteria;c__Gammaproteobacteria;o__Enterobacterales;f__Alteromonadaceae;g__Pararheinheimera
MAG124	73	148624	1843635	60.2718	38523	64.5045	0	64.5045	yes	d__Bacteria;p__Proteobacteria;c__Gammaproteobacteria;o__Enterobacterales;f__Aeromonadaceae;g__JAGOXX01
MAG125	298	53484	2554480	46.2213	12044	89.5356	1.43769	82.3472		d__Bacteria;p__Bacteroidota;c__Bacteroidia;o__Bacteroidales;f__Bacteroidaceae;g__Prevotella;s__Prevotella sp015074785
MAG126	353	41962	2614120	44.7677	11466	92.0553	4.95169	67.2969		d__Bacteria;p__Firmicutes_A;c__Clostridia;o__Lachnospirales;f__Lachnospiraceae;g__Agathobacter;s__Agathobacter faecis
MAG127	304	59976	3078075	65.1552	15894	94.934	2.05479	84.66		d__Bacteria;p__Verrucomicrobiota;c__Verrucomicrobiae;o__Opitutales;f__Opitutaceae;g__MWDT01;s__MWDT01 sp002070825
MAG128	381	27280	2152223	52.0338	6694	91.8301	0.653595	88.5621		d__Archaea;p__Halobacteriota;c__Methanosarcinia;o__Methanotrichales;f__Methanotrichaceae;g__Methanothrix
MAG129	366	9015	1067672	63.7804	3064	53.8724	0.469799	51.5234		d__Bacteria;p__Firmicutes_A;c__Clostridia;o__Oscillospirales;f__Oscillospiraceae;g__CAG-103;s__CAG-103 sp000432375
MAG130	389	38286	2872301	45.634	10095	59.8276	0	59.8276	yes	d__Bacteria;p__Proteobacteria;c__Gammaproteobacteria;o__Pseudomonadales;f__Moraxellaceae;g__Acinetobacter;s__Acinetobacter bouvetii
MAG131	363	57062	2857995	50.4145	10577	70.6897	0	70.6897		d__Bacteria;p__Fibrobacterota;c__Fibrobacteria;o__Fibrobacterales;f__Fibrobacteraceae;g__CAIRAY01
MAG132	229	101493	5102458	58.0443	34079	97.5968	1.31696	91.0119	yes	d__Bacteria;p__Proteobacteria;c__Gammaproteobacteria;o__Enterobacterales;f__Enterobacteriaceae;g__Klebsiella;s__Klebsiella pneumoniae
MAG133	101	114973	2203796	46.1372	39916	97.2866	2.43902	85.0915		d__Bacteria;p__Proteobacteria;c__Gammaproteobacteria;o__Thiomicrospirales;f__Thiomicrospiraceae;g__GCA-002282575
MAG134	494	21393	2250570	44.03	5767	53.4483	0	53.4483	yes	d__Bacteria;p__Proteobacteria;c__Gammaproteobacteria;o__Pseudomonadales;f__Moraxellaceae;g__Acinetobacter;s__Acinetobacter chinensis
MAG135	589	21573	2541309	45.4065	5088	73.2796	0.684262	69.8583		d__Bacteria;p__Bacteroidota;c__Bacteroidia;o__Bacteroidales;f__Paludibacteraceae;g__Paludibacter
MAG136	269	86375	2835415	58.1386	18952	93.7173	1.51876	86.1235	yes	d__Bacteria;p__Proteobacteria;c__Gammaproteobacteria;o__Burkholderiales;f__Burkholderiaceae;g__Giesbergeria
MAG137	403	39779	2896789	48.7371	9086	65.6897	0	65.6897	yes	d__Bacteria;p__Bacteroidota;c__Bacteroidia;o__Bacteroidales;f__Bacteroidaceae;g__Bacteroides;s__Bacteroides uniformis
MAG138	483	38363	4039592	42.4923	11920	92.4433	1.8239	83.3238		d__Bacteria;p__Bacteroidota;c__Bacteroidia;o__Bacteroidales;f__Bacteroidaceae;g__Phocaeicola;s__Phocaeicola vulgatus
MAG139	127	86627	1914478	46.4541	21439	91.8089	0	91.8089		d__Bacteria;p__Proteobacteria;c__Gammaproteobacteria;o__Thiomicrospirales;f__Thiomicrospiraceae;g__GCA-002282575
MAG140	282	32304	1741700	35.5826	8555	94.6237	1.07527	89.2473	yes	d__Bacteria;p__Bacteroidota;c__Bacteroidia;o__Bacteroidales;f__Paludibacteraceae;g__JAAYPI01;s__JAAYPI01 sp012519885
MAG141	312	15742	1280082	49.9072	5050	73.6577	0	73.6577		d__Bacteria;p__Firmicutes_A;c__Clostridia;o__Oscillospirales;f__CAG-272;g__CAG-724;s__CAG-724 sp003524145
MAG142	508	29155	2829318	43.0913	7237	69.1223	0	69.1223		d__Bacteria;p__Bacteroidota;c__Bacteroidia;o__Bacteroidales;f__Tannerellaceae;g__Macellibacteroides;s__Macellibacteroides fermentans
MAG143	190	75116	2236717	50.1888	15809	94.0632	1.49573	86.5845		d__Bacteria;p__Proteobacteria;c__Gammaproteobacteria;o__Burkholderiales;f__Aquaspirillaceae;g__Aquaspirillum
MAG144	460	27513	2392634	43.8623	6923	79.6709	3.43446	62.4986		d__Bacteria;p__Firmicutes_A;c__Clostridia;o__Clostridiales;f__Clostridiaceae;g__Proteiniclasticum;s__Proteiniclasticum ruminis
MAG145	234	66103	2156334	61.5935	14855	87.9317	2.27331	76.5652		d__Bacteria;p__Proteobacteria;c__Gammaproteobacteria;o__Burkholderiales;f__Rhodocyclaceae;g__Azonexus;s__Azonexus sp012839675
MAG146	313	64545	3244437	40.2679	16996	92.2418	1.4775	84.8543	yes	d__Bacteria;p__Proteobacteria;c__Gammaproteobacteria;o__Pseudomonadales;f__Moraxellaceae;g__Acinetobacter;s__Acinetobacter cumulans
MAG147	632	144657	5234639	63.7735	15341	84.3818	5.37676	57.498	yes	d__Bacteria;p__Proteobacteria;c__Gammaproteobacteria;o__Pseudomonadales;f__Pseudomonadaceae;g__Pseudomonas_E
MAG148	232	88550	3777076	64.8354	29801	97.6733	0.732087	94.0129		d__Bacteria;p__Proteobacteria;c__Gammaproteobacteria;o__Burkholderiales;f__Burkholderiaceae;g__UBA2334
MAG149	509	69740	3947866	67.9171	11881	85.2983	6.47641	52.9162	yes	d__Bacteria;p__Proteobacteria;c__Gammaproteobacteria;o__Burkholderiales;f__Burkholderiaceae;g__Extensimonas
MAG150	383	17526	1530445	60.8754	4541	61.8339	0.862069	57.5235		d__Bacteria;p__Firmicutes_A;c__Clostridia;o__Oscillospirales;f__Oscillospiraceae;g__CAG-83;s__CAG-83 sp900548615
MAG151	655	19053	2057282	53.1379	3334	53.2132	0	53.2132		d__Bacteria;p__Proteobacteria;c__Alphaproteobacteria;o__Rhizobiales_A;f__Rhizobiaceae_A;g__Pseudochrobactrum;s__Pseudochrobactrum saccharolyticum
MAG152	487	18119	1651816	39.8859	3986	80.9799	2.14493	70.2552		d__Bacteria;p__Campylobacterota;c__Campylobacteria;o__Campylobacterales;f__Sulfurospirillaceae;g__Sulfurospirillum
MAG153	813	38967	4039849	63.667	6241	61.1526	1.96787	51.3133	yes	d__Bacteria;p__Proteobacteria;c__Gammaproteobacteria;o__Burkholderiales;f__Burkholderiaceae;g__Duganella
MAG154	418	58445	3138204	64.6346	10442	84.8959	6.94444	50.1737	yes	d__Bacteria;p__Proteobacteria;c__Gammaproteobacteria;o__Burkholderiales;f__Burkholderiaceae;g__Giesbergeria;s__Giesbergeria metamorpha
MAG155	215	25873	1255239	38.0533	7961	89.6226	2.06444	79.3004		d__Bacteria;p__Firmicutes;c__Bacilli;o__Erysipelotrichales;f__Erysipelotrichaceae;g__UBA2212
MAG156	465	32829	2605278	61.6288	7266	83.4803	1.79132	74.5237		d__Bacteria;p__Proteobacteria;c__Gammaproteobacteria;o__Burkholderiales;f__Burkholderiaceae;g__Comamonas
MAG157	153	57730	1660931	55.5783	18571	82.9154	0	82.9154		d__Bacteria;p__Proteobacteria;c__Gammaproteobacteria;o__Burkholderiales;f__Rhodocyclaceae;g__Fluviibacter;s__Fluviibacter phosphoraccumulans
MAG158	155	220551	5397205	63.7704	76654	73.6842	0	73.6842	yes	d__Bacteria;p__Proteobacteria;c__Gammaproteobacteria;o__Pseudomonadales;f__Pseudomonadaceae;g__Pseudomonas_E;s__Pseudomonas_E piscis
MAG159	196	46740	2181934	59.7631	17015	92.7517	0.671141	89.396	yes	d__Bacteria;p__Firmicutes_A;c__Clostridia;o__Oscillospirales;f__Oscillospiraceae;g__Pseudoflavonifractor
MAG160	53	247564	3293419	66.6996	110232	97.8673	0.473934	95.4976		d__Bacteria;p__Proteobacteria;c__Gammaproteobacteria;o__Burkholderiales;f__Rhodocyclaceae;g__Azonexus
MAG161	570	27672	2615414	48.2554	5265	90.4392	1.19048	84.4868		d__Bacteria;p__Bacteroidota;c__Bacteroidia;o__Bacteroidales;f__FEN-979
MAG162	278	108256	4019493	63.4063	24428	94.2126	5.05051	68.9601	yes	d__Bacteria;p__Proteobacteria;c__Gammaproteobacteria;o__Burkholderiales;f__Burkholderiaceae;g__Acidovorax;s__Acidovorax temperans
MAG163	297	49909	2503975	51.2674	12674	61.2069	0	61.2069	yes	d__Bacteria;p__Proteobacteria;c__Gammaproteobacteria;o__Enterobacterales;f__Aeromonadaceae;g__Tolumonas;s__Tolumonas osonensis
MAG164	307	57294	2276990	60.0003	13184	67.3981	0	67.3981	yes	d__Bacteria;p__Proteobacteria;c__Gammaproteobacteria;o__Enterobacterales;f__Aeromonadaceae;g__JAGOXX01
MAG165	362	60504	3158111	65.3514	12657	88.4015	2.28972	76.9529	yes	d__Bacteria;p__Proteobacteria;c__Gammaproteobacteria;o__Burkholderiales;f__Burkholderiaceae
MAG166	400	37590	2572795	55.7956	9676	68.1034	1.72414	59.4828	yes	d__Bacteria;p__Proteobacteria;c__Gammaproteobacteria;o__Enterobacterales;f__Aeromonadaceae;g__JAGOXX01
MAG167	421	40123	3151646	67.1785	11545	88.4142	2.51806	75.8239	yes	d__Bacteria;p__Proteobacteria;c__Gammaproteobacteria;o__Burkholderiales;f__Burkholderiaceae;g__Alicycliphilus;s__Alicycliphilus sp018054745
MAG168	353	16088	1315140	63.4166	4274	74.4712	0.692114	71.0107		d__Bacteria;p__Firmicutes_A;c__Clostridia;o__Oscillospirales;f__Oscillospiraceae;g__CAG-83;s__CAG-83 sp001916855
MAG169	394	53911	2489706	49.2877	8439	87.3858	2.37069	75.5324	yes	d__Bacteria;p__Proteobacteria;c__Gammaproteobacteria;o__Pseudomonadales;f__Pseudomonadaceae;g__Pseudomonas_C
MAG170	243	31835	1620249	49.7651	9005	84.2949	0	84.2949		d__Bacteria;p__Firmicutes_A;c__Clostridia;o__Christensenellales;f__CAG-138;g__PeH17;s__PeH17 sp000435055
MAG171	545	18915	1975973	57.4178	4077	80.3659	1.02041	75.2639		d__Bacteria;p__Firmicutes_A;c__Clostridia;o__Oscillospirales;f__Ruminococcaceae;g__Gemmiger;s__Gemmiger qucibialis
MAG172	280	74007	1955466	47.0934	11625	93.0245	1.54827	85.2832		d__Bacteria;p__Firmicutes;c__Bacilli;o__Lactobacillales;f__Aerococcaceae;g__Trichococcus;s__Trichococcus flocculiformis
MAG173	662	45173	3870647	64.3012	8491	88.0974	6.42448	55.975	yes	d__Bacteria;p__Proteobacteria;c__Gammaproteobacteria;o__Burkholderiales;f__Rhodocyclaceae;g__Thauera;s__Thauera terpenica
MAG174	436	17614	1429278	40.1656	3641	75.5472	4.13167	54.8889		d__Bacteria;p__Firmicutes;c__Bacilli;o__Lactobacillales;f__Streptococcaceae;g__Lactococcus_A;s__Lactococcus_A chungangensis
MAG175	482	32972	2531030	64.3817	7274	86.6167	5.2271	60.4813		d__Bacteria;p__Actinobacteriota;c__Coriobacteriia;o__Coriobacteriales;f__Atopobiaceae;g__Olsenella_D;s__Olsenella_D sp002331575
MAG176	432	28808	2601616	58.3437	7882	86.0712	0.887574	81.6333	yes	d__Bacteria;p__Desulfobacterota_I;c__Desulfovibrionia;o__Desulfovibrionales;f__Desulfovibrionaceae;g__Desulfovibrio
MAG177	419	43708	3048311	48.575	9971	82.3312	2.58918	69.3853		d__Bacteria;p__Firmicutes_A;c__Clostridia;o__Lachnospirales;f__Lachnospiraceae;g__UBA1066;s__UBA1066 sp002316215
MAG178	216	32563	1574306	42.8278	10617	59.2868	0.517504	56.6993	yes	d__Bacteria;p__Proteobacteria;c__Gammaproteobacteria;o__Pseudomonadales;f__Moraxellaceae;g__Acinetobacter;s__Acinetobacter johnsonii
MAG179	364	9949	1106311	42.8759	3283	71.2081	0	71.2081		d__Bacteria;p__Firmicutes_A;c__Clostridia;o__Oscillospirales;f__Acutalibacteraceae;g__Ruminococcus_E;s__Ruminococcus_E bromii_B
MAG180	337	31923	2024492	44.7722	7928	93.4387	0	93.4387	yes	d__Bacteria;p__Proteobacteria;c__Gammaproteobacteria;o__Pseudomonadales;f__Moraxellaceae;g__Moraxella_A;s__Moraxella_A osloensis
MAG181	320	15860	1175164	40.1192	4194	60.3448	0	60.3448		d__Bacteria;p__Firmicutes_C;c__Negativicutes;o__Veillonellales;f__Veillonellaceae;g__Veillonella;s__Veillonella parvula_A
Red font: ARG-carrying MAGs

## Sheet: Table S3
Table S3 Summary of the ARG-carrying MAGs recovered from samples
MAG ID	Number of contigs	Longest contig	Genome Size (bp)	GC (%)	N50	Completeness (%)	Contamination (%)	Quality index	Number of ARGs	ARGs-carrying contig ID	ARGs	ARG type	Taxonomy from GTDB	Number
MAG1	641	26286	2773593	65.7378	5108	75.3571	3.12043	59.755	1	107575_1	NDM-14	beta-lactam	d__Bacteria;p__Proteobacteria;c__Alphaproteobacteria;o__Sphingomonadales;f__Sphingomonadaceae;g__Novosphingobium;s__
MAG7	528	17126	1711318	56.3389	3523	64.4165	0.42735	62.2797	1	119067_2	penA	beta-lactam	d__Bacteria;p__Proteobacteria;c__Gammaproteobacteria;o__Burkholderiales;f__Neisseriaceae;g__Neisseria;s__Neisseria suis
MAG17	468	32318	2055284	43.2356	5452	89.8802	1.35266	83.1169	1	524936_4	bacA	bacitracin	d__Bacteria;p__Firmicutes_A;c__Clostridia;o__Lachnospirales;f__Lachnospiraceae;g__Agathobacter;s__Agathobacter rectalis
MAG19	119	65996	1901543	48.4088	25955	62.0592	0	62.0592	1	920934_23	cAMP-regulatory	unclassified	d__Bacteria;p__Acidobacteriota;c__Holophagae;o__Holophagales;f__Holophagaceae;g__Holophaga;s__
MAG26	145	144950	3992193	65.9204	47541	94.6374	1.55795	86.8477	7	110799_12	bacA	bacitracin	d__Bacteria;p__Proteobacteria;c__Gammaproteobacteria;o__Burkholderiales;f__Rhodocyclaceae;g__Niveibacterium;s__
									7	453199_16	mexT	multidrug
									7	453199_18	mexF	multidrug
									7	453199_19	mexF	multidrug
									7	519114_24	mexB	multidrug
									7	795190_2	mexD	multidrug
									7	242051_59	mexW	multidrug
MAG27	294	140881	3909809	60.6149	28270	75.3448	1.72414	66.7241	2	546517_1	mdtB	multidrug	d__Bacteria;p__Bacteroidota;c__Bacteroidia;o__Flavobacteriales;f__Flavobacteriaceae;g__;s__
									2	0000_4	tetA	tetracycline
MAG29	459	31465	2665960	42.7256	8238	83.5036	5.46822	56.1626	1	312631_1	catQ	chloramphenicol	d__Bacteria;p__Proteobacteria;c__Gammaproteobacteria;o__Burkholderiales;f__Burkholderiaceae;g__JAAFIP01;s__
MAG32	553	33186	3320681	69.9683	8040	82.9159	4.33174	61.2572	1	490552_2	bacA	bacitracin	d__Bacteria;p__Campylobacterota;c__Campylobacteria;o__Campylobacterales;f__Arcobacteraceae;g__Aliarcobacter;s__Aliarcobacter cryaerophilus_A
MAG33	538	29362	2728861	62.5786	6838	75.01	2.83798	60.8201	1	573734_3	bacA	bacitracin	d__Bacteria;p__Proteobacteria;c__Gammaproteobacteria;o__Burkholderiales;f__Burkholderiaceae;g__Acidovorax_C;s__
MAG39	318	80881	3566094	69.8172	18294	91.378	2.02492	81.2534	1	755891_4	mdtB	multidrug	d__Bacteria;p__Proteobacteria;c__Gammaproteobacteria;o__Burkholderiales;f__Burkholderiaceae;g__Aquabacterium;s__
MAG44	447	38951	3266516	52.6935	9650	93.4783	0.271739	92.1196	9	980844_2	transcriptional	unclassified	d__Bacteria;p__Proteobacteria;c__Gammaproteobacteria;o__Enterobacterales;f__Enterobacteriaceae;g__Morganella;s__Morganella morganii
									9	617442_17	mdtH	multidrug
									9	621080_7	cAMP-regulatory	unclassified
									9	328791_4	DHA-6	beta-lactam
									9	594773_5	mdtC	multidrug
									9	316758_7	emrB	multidrug
									9	005268_2	mdtG	multidrug
									9	003414_4	kasugamycin	kasugamycin
									9	328294_5	bacA	bacitracin
MAG49	438	30645	2745851	39.5841	8623	94.8522	1.26875	88.5085	6	521900_3	mdfA	multidrug	d__Bacteria;p__Proteobacteria;c__Gammaproteobacteria;o__Pseudomonadales;f__Moraxellaceae;g__Acinetobacter;s__Acinetobacter sp002165255
									6	029927_2	emrB	multidrug
									6	186983_19	mdtK	multidrug
									6	979743_18	adeJ	multidrug
									6	979743_19	adeK	multidrug
									6	301205_3	mexB	multidrug
MAG54	72	115417	1447631	56.2896	41967	85.5582	0.323728	83.9395	1	963768_1	sul2	sulfonamide	d__Bacteria;p__Proteobacteria;c__Gammaproteobacteria;o__Burkholderiales;f__Rhodocyclaceae;g__Fluviibacter;s__
MAG55	233	111829	2578370	48.1521	17412	96.2162	0	96.2162	1	406884_26	cAMP-regulatory	unclassified	d__Bacteria;p__Proteobacteria;c__Gammaproteobacteria;o__Enterobacterales;f__Aeromonadaceae;g__Tolumonas;s__Tolumonas sp008015085
MAG60	91	560830	6444884	66.3878	105997	98.9472	1.43644	91.765	23	584598_6	bacA	bacitracin	d__Bacteria;p__Proteobacteria;c__Gammaproteobacteria;o__Pseudomonadales;f__Pseudomonadaceae;g__Pseudomonas;s__Pseudomonas aeruginosa
									23	541859_64	tetR	tetracycline
									23	421056_25	aph(3')-IIb	aminoglycoside
									23	421056_34	class	beta-lactam
									23	388609_41	OXA-50	beta-lactam
									23	825042_97	mexW	multidrug
									23	789326_28	mexC	multidrug
									23	789326_29	mexD	multidrug
									23	789326_30	oprJ	multidrug
									23	060023_271	oprN	multidrug
									23	060023_272	mexF	multidrug
									23	060023_273	mexE	multidrug
									23	060023_274	mexT	multidrug
									23	971709_79	catB	chloramphenicol
									23	662018_40	mexA	multidrug
									23	662018_41	mexB	multidrug
									23	662018_42	oprM	multidrug
									23	928057_28	tetR	tetracycline
									23	589730_72	mexH	multidrug
									23	589730_73	mexI	multidrug
									23	589730_74	opmD	multidrug
									23	885901_38	multidrug transporter	multidrug
									23	885901_39	mexG	multidrug
MAG66	197	74970	2821057	37.7792	24723	99.6255	0.124844	99.0012	9	749160_17	EmrB-QacA	multidrug	d__Bacteria;p__Firmicutes;c__Bacilli;o__Lactobacillales;f__Enterococcaceae;g__Enterococcus_B;s__Enterococcus_B faecium
									9	427889_1	msrC	macrolide-lincosamide-streptogramin
									9	988831_2	ereB	macrolide-lincosamide-streptogramin
									9	672434_13	adeC	multidrug
									9	149147_33	aac(6')-I	aminoglycoside
									9	399334_1	msrC	macrolide-lincosamide-streptogramin
									9	227756_3	multidrug transporter	multidrug
									9	652913_6	ermB	macrolide-lincosamide-streptogramin
									9	275210_3	mefA	macrolide-lincosamide-streptogramin
MAG69	295	37144	1761250	40.2587	7187	86.1141	0.40858	84.0712	1	957884_2	vanS	vancomycin	d__Bacteria;p__Firmicutes;c__Bacilli;o__Lactobacillales;f__Streptococcaceae;g__Streptococcus;s__Streptococcus parasuis
MAG75	148	96213	3163337	71.3896	35703	96.8912	3.23834	80.6995	1	088078_3	vanR	vancomycin	d__Bacteria;p__Actinobacteriota;c__Actinomycetia;o__Propionibacteriales;f__Propionibacteriaceae;g__Brevilactibacter;s__Brevilactibacter sp014164685
MAG79	494	31513	2792872	59.1728	6924	91.179	0.438308	88.9875	1	118999_3	bacA	bacitracin	d__Bacteria;p__Desulfobacterota_I;c__Desulfovibrionia;o__Desulfovibrionales;f__Desulfovibrionaceae;g__Desulfovibrio;s__
MAG83	594	32918	3963479	56.4345	8874	61.2069	1.72414	52.5862	32	929142_2	mdtH	multidrug	d__Bacteria;p__Proteobacteria;c__Gammaproteobacteria;o__Enterobacterales;f__Enterobacteriaceae;g__Enterobacter;s__Enterobacter hormaechei_A
									32	537872_5	TolC	multidrug
									32	796340_7	bicyclomycin-multidrug efflux protein bcr	multidrug
									32	782946_1	mdtK	multidrug
									32	540048_1	EmrB-QacA	multidrug
									32	500227_5	mdtG	multidrug
									32	020531_7	major facilitator superfamily transporter	multidrug
									32	714524_4	emrD	multidrug
									32	939147_4	mdtE	multidrug
									32	939147_5	mdtC	multidrug
									32	687596_1	macB	macrolide-lincosamide-streptogramin
									32	626194_6	cAMP-regulatory	unclassified
									32	397626_2	multidrug transporter	multidrug
									32	555037_14	ACT-20	beta-lactam
									32	982211_1	mdtC	multidrug
									32	982211_2	mdtB	multidrug
									32	982211_3	mdtA	multidrug
									32	459297_1	sdiA	unclassified
									32	033295_4	mdfA	multidrug
									32	268635_4	transcriptional	unclassified
									32	388836_1	acrB	multidrug
									32	559686_2	fosA	fosfomycin
									32	850364_2	emrA	multidrug
									32	850364_3	EmrB-QacA	multidrug
									32	894171_8	acrB	multidrug
									32	894171_9	acrA	multidrug
									32	867235_8	cob(I)alamin	unclassified
									32	395169_6	kasugamycin	kasugamycin
									32	550000_2	bacA	bacitracin
									32	288654_2	macA	macrolide-lincosamide-streptogramin
									32	288654_3	macB	macrolide-lincosamide-streptogramin
									32	096762_4	rosB	fosmidomycin
MAG90	282	97738	3847609	62.5763	23181	91.3399	0.292398	89.8779	3	544932_7	bacA	bacitracin	d__Bacteria;p__Proteobacteria;c__Gammaproteobacteria;o__Enterobacterales;f__Aeromonadaceae;g__Aeromonas;s__Aeromonas caviae
									3	011442_19	cAMP-regulatory	unclassified
									3	564423_1	MOX-2	beta-lactam
MAG110	102	125637	2529368	60.9916	40107	97.4688	0.0584112	97.1768	1	692728_24	aadA	aminoglycoside	d__Bacteria;p__Proteobacteria;c__Gammaproteobacteria;o__Burkholderiales;f__Burkholderiaceae;g__Macromonas;s__
MAG115	364	75685	3916410	51.3328	17517	92.0971	1.18912	86.1514	42	279583_5	emrB	multidrug	d__Bacteria;p__Proteobacteria;c__Gammaproteobacteria;o__Enterobacterales;f__Enterobacteriaceae;g__Escherichia;s__Escherichia coli
									42	279583_6	emrA	multidrug
									42	910855_5	kasugamycin	kasugamycin
									42	061901_4	mdtL	multidrug
									42	270161_1	bicyclomycin-multidrug efflux protein bcr	multidrug
									42	362854_27	emrE	multidrug
									42	343850_36	mdtK	multidrug
									42	290648_5	cob(I)alamin	unclassified
									42	899386_1	emrK	multidrug
									42	048664_11	mdfA	multidrug
									42	179086_1	bacterial	unclassified
									42	201497_5	mdtG	multidrug
									42	658678_33	macA	macrolide-lincosamide-streptogramin
									42	658678_34	macB	macrolide-lincosamide-streptogramin
									42	525906_9	sdiA	unclassified
									42	443179_13	mdtM	multidrug
									42	951198_8	TolC	multidrug
									42	251133_1	mdtA	multidrug
									42	251133_2	mdtB	multidrug
									42	404590_1	DNA-binding	unclassified
									42	404590_4	mdtF	multidrug
									42	404590_5	mdtE	multidrug
									42	708268_8	bacA	bacitracin
									42	962977_16	arnA	polymyxin
									42	149351_3	bicyclomycin-multidrug efflux protein bcr	multidrug
									42	951368_6	multidrug transporter	multidrug
									42	520758_6	class	beta-lactam
									42	685841_4	mdtD	multidrug
									42	685841_5	mdtC	multidrug
									42	685841_6	mdtB	multidrug
									42	338679_10	transcriptional	unclassified
									42	023860_2	emrD	multidrug
									42	725965_2	mdtN	multidrug
									42	725965_3	mdtO	multidrug
									42	725965_4	mdtP	multidrug
									42	833691_8	mdtH	multidrug
									42	328030_6	DNA-binding protein H-NS	unclassified
									42	506331_12	cAMP-regulatory	unclassified
									42	454668_18	acrA	multidrug
									42	454668_19	acrB	multidrug
									42	454668_3	rosB	fosmidomycin
									42	0000_1	mdtM	multidrug
MAG116	636	17300	2626213	38.0954	4937	62.2257	1.19122	56.2696	1	452417_2	catQ	chloramphenicol	d__Bacteria;p__Bacteroidota;c__Bacteroidia;o__Bacteroidales;f__Bacteroidaceae;g__Prevotella;s__Prevotella sp018054505
MAG124	73	148624	1843635	60.2718	38523	64.5045	0	64.5045	1	095637_17	cAMP-regulatory	unclassified	d__Bacteria;p__Proteobacteria;c__Gammaproteobacteria;o__Enterobacterales;f__Aeromonadaceae;g__JAGOXX01;s__
MAG130	389	38286	2872301	45.634	10095	59.8276	0	59.8276	2	332850_1	adeJ	multidrug	d__Bacteria;p__Proteobacteria;c__Gammaproteobacteria;o__Pseudomonadales;f__Moraxellaceae;g__Acinetobacter;s__Acinetobacter bouvetii
									2	260890_1	mexT	multidrug
MAG132	229	101493	5102458	58.0443	34079	97.5968	1.31696	91.0119	30	955387_6	bacA	bacitracin	d__Bacteria;p__Proteobacteria;c__Gammaproteobacteria;o__Enterobacterales;f__Enterobacteriaceae;g__Klebsiella;s__Klebsiella pneumoniae
									30	404804_4	mdfA	multidrug
									30	404804_42	macA	macrolide-lincosamide-streptogramin
									30	404804_43	macB	macrolide-lincosamide-streptogramin
									30	646814_8	SHV-28	beta-lactam
									30	828613_8	kasugamycin	kasugamycin
									30	025298_8	mdtH	multidrug
									30	486297_61	cAMP-regulatory	unclassified
									30	353516_12	bicyclomycin-multidrug efflux protein bcr	multidrug
									30	620393_3	emrA	multidrug
									30	620393_4	emrB	multidrug
									30	145620_38	rosA	fosmidomycin
									30	145620_39	rosB	fosmidomycin
									30	145620_54	acrA	multidrug
									30	145620_55	acrB	multidrug
									30	706322_6	DNA-binding protein H-NS	unclassified
									30	381012_53	multidrug transporter	multidrug
									30	549786_5	mdtG	multidrug
									30	326390_8	bacterial	unclassified
									30	130577_3	mdtK	multidrug
									30	867337_5	cob(I)alamin	unclassified
									30	029816_43	emrD	multidrug
									30	163193_5	sdiA	unclassified
									30	162170_38	transcriptional	unclassified
									30	308119_5	multidrug transporter	multidrug
									30	683262_3	mdtB	multidrug
									30	683262_4	mdtC	multidrug
									30	683262_5	mdtD	multidrug
									30	784328_22	arnA	polymyxin
									30	787341_8	TolC	multidrug
MAG134	494	21393	2250570	44.03	5767	53.4483	0	53.4483	2	618135_1	mexT	multidrug	d__Bacteria;p__Proteobacteria;c__Gammaproteobacteria;o__Pseudomonadales;f__Moraxellaceae;g__Acinetobacter;s__Acinetobacter chinensis
									2	497401_6	adeJ	multidrug
MAG136	269	86375	2835415	58.1386	18952	93.7173	1.51876	86.1235	1	925915_9	bacA	bacitracin	d__Bacteria;p__Proteobacteria;c__Gammaproteobacteria;o__Burkholderiales;f__Burkholderiaceae;g__Giesbergeria;s__
MAG137	403	39779	2896789	48.7371	9086	65.6897	0	65.6897	1	688191_4	class	beta-lactam	d__Bacteria;p__Bacteroidota;c__Bacteroidia;o__Bacteroidales;f__Bacteroidaceae;g__Bacteroides;s__Bacteroides uniformis
MAG140	282	32304	1741700	35.5826	8555	94.6237	1.07527	89.2473	1	501165_6	ermF	macrolide-lincosamide-streptogramin	d__Bacteria;p__Bacteroidota;c__Bacteroidia;o__Bacteroidales;f__Paludibacteraceae;g__JAAYPI01;s__JAAYPI01 sp012519885
MAG146	313	64545	3244437	40.2679	16996	92.2418	1.4775	84.8543	4	960755_2	aadE	aminoglycoside	d__Bacteria;p__Proteobacteria;c__Gammaproteobacteria;o__Pseudomonadales;f__Moraxellaceae;g__Acinetobacter;s__Acinetobacter cumulans
									4	207170_8	mexT	multidrug
									4	997146_3	adeK	multidrug
									4	997146_4	adeJ	multidrug
MAG147	632	144657	5234639	63.7735	15341	84.3818	5.37676	57.498	7	156284_1	mexW	multidrug	d__Bacteria;p__Proteobacteria;c__Gammaproteobacteria;o__Pseudomonadales;f__Pseudomonadaceae;g__Pseudomonas_E;s__
									7	113843_4	multidrug transporter	multidrug
									7	757387_47	mexT	multidrug
									7	149580_5	oprN	multidrug
									7	081766_5	mexF	multidrug
									7	200023_10	mexD	multidrug
									7	462062_35	bacA	bacitracin
MAG149	509	69740	3947866	67.9171	11881	85.2983	6.47641	52.9162	1	640017_4	bacA	bacitracin	d__Bacteria;p__Proteobacteria;c__Gammaproteobacteria;o__Burkholderiales;f__Burkholderiaceae;g__Extensimonas;s__
MAG153	813	38967	4039849	63.667	6241	61.1526	1.96787	51.3133	1	229161_1	oprN	multidrug	d__Bacteria;p__Proteobacteria;c__Gammaproteobacteria;o__Burkholderiales;f__Burkholderiaceae;g__Duganella;s__
MAG154	418	58445	3138204	64.6346	10442	84.8959	6.94444	50.1737	1	302003_8	bacA	bacitracin	d__Bacteria;p__Proteobacteria;c__Gammaproteobacteria;o__Burkholderiales;f__Burkholderiaceae;g__Giesbergeria;s__Giesbergeria metamorpha
MAG158	155	220551	5397205	63.7704	76654	73.6842	0	73.6842	7	446634_27	class	beta-lactam	d__Bacteria;p__Proteobacteria;c__Gammaproteobacteria;o__Pseudomonadales;f__Pseudomonadaceae;g__Pseudomonas_E;s__Pseudomonas_E piscis
									7	723905_1	mexT	multidrug
									7	018939_74	multidrug transporter	multidrug
									7	508447_8	bacA	bacitracin
									7	136922_73	mexF	multidrug
									7	540341_56	mexD	multidrug
									7	540341_57	oprJ	multidrug
MAG159	196	46740	2181934	59.7631	17015	92.7517	0.671141	89.396	1	066501_34	vanR	vancomycin	d__Bacteria;p__Firmicutes_A;c__Clostridia;o__Oscillospirales;f__Oscillospiraceae;g__Pseudoflavonifractor;s__
MAG162	278	108256	4019493	63.4063	24428	94.2126	5.05051	68.9601	1	480194_9	bacA	bacitracin	d__Bacteria;p__Proteobacteria;c__Gammaproteobacteria;o__Burkholderiales;f__Burkholderiaceae;g__Acidovorax;s__Acidovorax temperans
MAG163	297	49909	2503975	51.2674	12674	61.2069	0	61.2069	1	473228_9	cAMP-regulatory	unclassified	d__Bacteria;p__Proteobacteria;c__Gammaproteobacteria;o__Enterobacterales;f__Aeromonadaceae;g__Tolumonas;s__Tolumonas osonensis
MAG164	307	57294	2276990	60.0003	13184	67.3981	0	67.3981	2	542042_1	mexD	multidrug	d__Bacteria;p__Proteobacteria;c__Gammaproteobacteria;o__Enterobacterales;f__Aeromonadaceae;g__JAGOXX01;s__
									2	425510_1	cAMP-regulatory	unclassified
MAG165	362	60504	3158111	65.3514	12657	88.4015	2.28972	76.9529	1	947584_6	bacA	bacitracin	d__Bacteria;p__Proteobacteria;c__Gammaproteobacteria;o__Burkholderiales;f__Burkholderiaceae;g__;s__
MAG166	400	37590	2572795	55.7956	9676	68.1034	1.72414	59.4828	1	570655_3	cAMP-regulatory	unclassified	d__Bacteria;p__Proteobacteria;c__Gammaproteobacteria;o__Enterobacterales;f__Aeromonadaceae;g__JAGOXX01;s__
MAG167	421	40123	3151646	67.1785	11545	88.4142	2.51806	75.8239	1	262515_17	bacA	bacitracin	d__Bacteria;p__Proteobacteria;c__Gammaproteobacteria;o__Burkholderiales;f__Burkholderiaceae;g__Alicycliphilus;s__Alicycliphilus sp018054745
MAG169	394	53911	2489706	49.2877	8439	87.3858	2.37069	75.5324	1	199465_1	OXA-181	beta-lactam	d__Bacteria;p__Proteobacteria;c__Gammaproteobacteria;o__Pseudomonadales;f__Pseudomonadaceae;g__Pseudomonas_C;s__
MAG173	662	45173	3870647	64.3012	8491	88.0974	6.42448	55.975	3	298774_3	class	beta-lactam	d__Bacteria;p__Proteobacteria;c__Gammaproteobacteria;o__Burkholderiales;f__Rhodocyclaceae;g__Thauera;s__Thauera terpenica
									3	825425_1	mexF	multidrug
									3	316922_2	bacA	bacitracin
MAG176	432	28808	2601616	58.3437	7882	86.0712	0.887574	81.6333	1	794473_3	bacA	bacitracin	d__Bacteria;p__Desulfobacterota_I;c__Desulfovibrionia;o__Desulfovibrionales;f__Desulfovibrionaceae;g__Desulfovibrio;s__
MAG178	216	32563	1574306	42.8278	10617	59.2868	0.517504	56.6993	4	989166_1	adeJ	multidrug	d__Bacteria;p__Proteobacteria;c__Gammaproteobacteria;o__Pseudomonadales;f__Moraxellaceae;g__Acinetobacter;s__Acinetobacter johnsonii
									4	989166_2	adeK	multidrug
									4	824888_4	adeJ	multidrug
									4	571881_2	OXA-309	beta-lactam
MAG180	337	31923	2024492	44.7722	7928	93.4387	0	93.4387	1	822981_1	icr-Mo	polymyxin	d__Bacteria;p__Proteobacteria;c__Gammaproteobacteria;o__Pseudomonadales;f__Moraxellaceae;g__Moraxella_A;s__Moraxella_A osloensis
